# Supplementary material for: Short-Lived Exercise-Induced Exerkines Modulate Inflammation for Chronic Disease Prevention: A Systematic Review and Meta-Analysis
Source: Biomolecules. 2025 Nov 13;15(11):1590. doi: 10.3390/biom15111590 (PMC12650156; doi:10.3390/biom15111590)
Supplement: Supplementary file 1 [file biomolecules-15-01590-s001.zip]

Archive with 1 entries (1 files):
- biomolecules-3859678-supplementary.pdf
